# Supplementary material for: Concentration of Selected Macronutrients and Toxic Elements in the Blood in Relation to Pain Severity and Hydrogen Magnetic Resonance Spectroscopy in People with Osteoarthritis of the Spine
Source: Int J Environ Res Public Health. 2022 Sep 9;19(18):11377. doi: 10.3390/ijerph191811377 (PMC9517490; doi:10.3390/ijerph191811377)
Supplement: Supplementary file 1 [file ijerph-19-11377-s001.zip]

Archive with 1 entries (1 files):
- ijerph-1839159-supplementary.pdf
